# Supplementary material for: The Influence of Examiner Experience on Inter- and Intra-Rater Agreement in Dental Restorations Identification on Three-Dimensional Digital Models
Source: Medicina (Kaunas). 2025 Nov 29;61(12):2135. doi: 10.3390/medicina61122135 (PMC12735354; doi:10.3390/medicina61122135)
Supplement: Supplementary file 1 [file medicina-61-02135-s001.zip]

Archive with 1 entries (1 files):
- medicina-3962076-supplementary.pdf
